# Supplementary material for: Discrimination of Radix Astragali from Different Growth Patterns, Origins, Species, and Growth Years by an H1-NMR Spectrogram of Polysaccharide Analysis Combined with Chemical Pattern Recognition and Determination of Its Polysaccharide Content and Immunological Activity
Source: Molecules. 2023 Aug 15;28(16):6063. doi: 10.3390/molecules28166063 (PMC10458787; doi:10.3390/molecules28166063)
Supplement: Supplementary file 1 [file molecules-28-06063-s001.zip]

Archive with 1 entries (1 files):
- molecules-2539783-supplementary.pdf
